# Supplementary material for: Catastrophic chromosomal restructuring during genome elimination in plants
Source: eLife. 2015 May 15;4:e06516. doi: 10.7554/eLife.06516 (PMC4461816; doi:10.7554/eLife.06516)
Supplement: Supplementary file 6. — Single nucleotide polymorphisms between Col-0 and Ler. A list of SNPs from Col-0 and Ler used in this study and their chromosomal positions. DOI: http://dx.doi.org/10.7554/eLife.06516.025 [file elife-06516-supp6.txt]

Chr	Pos	Ref	Col	Ler
Chr1	892	T	T	G
Chr1	14535	A	A	*
Chr1	37388	G	G	T
Chr1	38554	G	G	T
Chr1	71326	G	G	T
Chr1	96770	C	C	A
Chr1	97473	C	C	T
Chr1	109405	G	G	T
Chr1	109855	C	C	T
Chr1	111864	G	G	A
Chr1	112134	A	A	C
Chr1	114034	G	G	A
Chr1	117511	C	C	T
Chr1	119083	T	T	G
Chr1	120328	C	C	G
Chr1	121364	G	G	T
Chr1	123912	C	C	A
Chr1	124467	G	G	A
Chr1	127093	T	T	C
Chr1	129671	C	C	G
Chr1	135853	C	C	G
Chr1	146280	A	A	C
Chr1	146734	A	A	T
Chr1	157491	T	T	C
Chr1	158640	A	A	G
Chr1	158680	T	T	G
Chr1	158842	A	A	T
Chr1	160515	C	C	T
Chr1	164474	G	G	A
Chr1	165930	C	C	G
Chr1	166850	G	G	T
Chr1	169429	A	A	T
Chr1	171538	A	A	G
Chr1	171736	C	C	G
Chr1	171772	A	A	G
Chr1	172053	G	G	A
Chr1	172965	A	A	G
Chr1	173963	T	T	A
Chr1	179753	C	C	A
Chr1	182057	C	C	G
Chr1	266850	G	G	T
Chr1	266943	G	G	C
Chr1	267251	C	C	T
Chr1	267352	C	C	T
Chr1	267613	C	C	T
Chr1	267853	G	G	C
Chr1	267925	C	C	A
Chr1	269547	C	C	T
Chr1	269697	C	C	G
Chr1	271075	A	A	T
Chr1	272101	T	T	G
Chr1	274629	T	T	A
Chr1	275504	A	A	C
Chr1	275938	T	T	G
Chr1	277613	T	T	C
Chr1	277659	T	T	A
Chr1	277847	A	A	T
Chr1	278320	G	G	A
Chr1	284094	A	A	C
Chr1	284904	G	G	A
Chr1	284989	A	A	G
Chr1	285111	G	G	A
Chr1	285729	A	A	G
Chr1	287296	G	G	*
Chr1	289857	G	G	A
Chr1	290554	A	A	C
Chr1	290689	C	C	G
Chr1	291008	C	C	A
Chr1	291765	T	T	C
Chr1	291796	A	A	G
Chr1	291993	C	C	T
Chr1	292110	A	A	C
Chr1	292387	T	T	C
Chr1	292437	A	A	C
Chr1	292495	T	T	C
Chr1	292666	A	A	G
Chr1	301465	T	T	A
Chr1	309787	G	G	A
Chr1	384704	A	A	T
Chr1	445271	C	C	T
Chr1	446882	T	T	C
Chr1	447072	A	A	G
Chr1	447107	G	G	A
Chr1	450466	A	A	G
Chr1	452718	G	G	C
Chr1	453280	G	G	C
Chr1	456627	C	C	T
Chr1	458079	C	C	G
Chr1	461327	T	T	C
Chr1	461371	C	C	A
Chr1	462849	G	G	A
Chr1	467140	G	G	T
Chr1	467517	C	C	G
Chr1	469337	T	T	C
Chr1	478208	G	G	C
Chr1	485242	C	C	T
Chr1	485402	C	C	A
Chr1	489092	T	T	A
Chr1	549671	T	T	G
Chr1	563367	T	T	C
Chr1	566579	G	G	A
Chr1	567211	A	A	T
Chr1	567457	T	T	C
Chr1	567814	G	G	C
Chr1	567819	A	A	C
Chr1	568766	C	C	G
Chr1	569639	T	T	G
Chr1	569661	T	T	C
Chr1	569680	C	C	T
Chr1	569715	T	T	C
Chr1	571284	C	C	A
Chr1	572053	T	T	G
Chr1	573099	A	A	C
Chr1	573558	C	C	G
Chr1	573659	T	T	C
Chr1	574162	T	T	C
Chr1	574393	C	C	A
Chr1	574531	T	T	G
Chr1	577897	C	C	G
Chr1	579884	C	C	T
Chr1	580152	G	G	T
Chr1	580896	G	G	*
Chr1	580914	A	A	T
Chr1	581393	G	G	C
Chr1	581476	C	C	G
Chr1	581990	G	G	C
Chr1	582358	T	T	C
Chr1	582692	G	G	A
Chr1	582805	G	G	C
Chr1	584728	T	T	C
Chr1	585101	A	A	G
Chr1	586941	G	G	A
Chr1	591492	G	G	A
Chr1	591513	C	C	G
Chr1	591677	A	A	*
Chr1	592597	A	A	G
Chr1	592867	G	G	A
Chr1	593981	G	G	A
Chr1	594166	C	C	T
Chr1	594446	C	C	G
Chr1	599237	C	C	T
Chr1	603241	T	T	G
Chr1	604370	G	G	C
Chr1	604664	T	T	C
Chr1	605176	A	A	T
Chr1	605448	A	A	G
Chr1	606579	C	C	T
Chr1	607493	T	T	C
Chr1	607549	C	C	A
Chr1	607559	A	A	G
Chr1	607687	C	C	T
Chr1	607735	G	G	A
Chr1	607819	T	T	C
Chr1	608068	G	G	C
Chr1	608482	C	C	G
Chr1	608512	T	T	A
Chr1	608889	T	T	A
Chr1	609094	G	G	A
Chr1	609159	T	T	A
Chr1	609311	G	G	A
Chr1	609365	C	C	T
Chr1	609446	G	G	A
Chr1	609552	T	T	C
Chr1	612387	C	C	G
Chr1	612935	G	G	A
Chr1	612952	C	C	T
Chr1	614273	G	G	T
Chr1	614977	C	C	A
Chr1	615607	G	G	C
Chr1	615954	C	C	T
Chr1	616831	A	A	G
Chr1	617882	A	A	G
Chr1	623464	G	G	A
Chr1	624529	C	C	T
Chr1	624717	T	T	C
Chr1	625271	C	C	A
Chr1	625489	C	C	G
Chr1	627062	T	T	C
Chr1	627925	G	G	T
Chr1	628573	G	G	A
Chr1	630457	C	C	T
Chr1	633694	T	T	C
Chr1	636917	A	A	G
Chr1	637916	C	C	T
Chr1	637952	A	A	T
Chr1	638022	A	A	G
Chr1	638156	G	G	A
Chr1	638572	G	G	C
Chr1	638653	A	A	G
Chr1	639287	A	A	G
Chr1	639468	A	A	G
Chr1	640621	C	C	T
Chr1	641268	T	T	C
Chr1	641525	C	C	G
Chr1	641675	T	T	C
Chr1	643486	T	T	C
Chr1	644770	G	G	C
Chr1	645371	T	T	A
Chr1	646047	A	A	T
Chr1	646531	C	C	T
Chr1	647033	A	A	C
Chr1	647788	A	A	T
Chr1	649160	T	T	C
Chr1	650855	G	G	C
Chr1	652281	G	G	A
Chr1	660534	T	T	C
Chr1	670132	A	A	G
Chr1	670347	T	T	C
Chr1	670351	C	C	T
Chr1	670552	A	A	C
Chr1	672329	T	T	G
Chr1	673473	G	G	A
Chr1	674199	G	G	T
Chr1	675578	T	T	C
Chr1	676195	T	T	C
Chr1	676355	A	A	G
Chr1	677150	G	G	A
Chr1	677970	A	A	G
Chr1	678328	T	T	C
Chr1	678528	T	T	C
Chr1	678747	C	C	G
Chr1	679901	G	G	A
Chr1	680416	T	T	C
Chr1	696278	A	A	C
Chr1	697333	A	A	C
Chr1	697352	G	G	A
Chr1	697804	T	T	A
Chr1	701732	A	A	C
Chr1	703327	A	A	G
Chr1	706920	A	A	C
Chr1	709055	T	T	A
Chr1	709076	A	A	G
Chr1	709552	C	C	A
Chr1	709624	T	T	G
Chr1	710467	T	T	C
Chr1	710497	A	A	G
Chr1	710582	T	T	A
Chr1	725962	C	C	T
Chr1	727526	T	T	C
Chr1	739332	C	C	A
Chr1	747178	A	A	C
Chr1	747962	G	G	*
Chr1	748360	T	T	C
Chr1	752641	A	A	C
Chr1	757164	G	G	T
Chr1	758573	G	G	C
Chr1	761468	A	A	G
Chr1	762833	G	G	A
Chr1	764301	A	A	G
Chr1	764304	G	G	T
Chr1	765612	G	G	T
Chr1	765718	G	G	T
Chr1	767846	T	T	C
Chr1	767908	A	A	C
Chr1	768539	T	T	C
Chr1	769972	G	G	A
Chr1	770082	C	C	A
Chr1	770282	T	T	G
Chr1	771093	G	G	A
Chr1	771817	T	T	A
Chr1	771862	A	A	T
Chr1	771891	T	T	A
Chr1	772303	C	C	G
Chr1	772724	T	T	C
Chr1	775649	T	T	G
Chr1	776241	C	C	T
Chr1	779047	A	A	C
Chr1	779397	G	G	A
Chr1	779882	A	A	C
Chr1	782255	A	A	G
Chr1	782467	G	G	T
Chr1	783309	A	A	G
Chr1	783499	A	A	G
Chr1	784382	G	G	C
Chr1	784491	G	G	T
Chr1	784931	A	A	G
Chr1	785167	T	T	C
Chr1	785207	C	C	T
Chr1	785423	A	A	G
Chr1	810708	A	A	T
Chr1	922673	T	T	A
Chr1	1065532	C	C	T
Chr1	1068044	G	G	A
Chr1	1071783	G	G	A
Chr1	1072172	A	A	G
Chr1	1072314	A	A	G
Chr1	1073161	T	T	C
Chr1	1074092	A	A	T
Chr1	1080776	A	A	G
Chr1	1080835	G	G	C
Chr1	1084435	G	G	A
Chr1	1086254	T	T	A
Chr1	1086652	C	C	A
Chr1	1086987	G	G	T
Chr1	1089125	A	A	G
Chr1	1089591	C	C	T
Chr1	1090017	C	C	T
Chr1	1091589	G	G	A
Chr1	1093364	A	A	G
Chr1	1097383	G	G	T
Chr1	1097554	A	A	G
Chr1	1098582	C	C	T
Chr1	1099222	C	C	T
Chr1	1100351	A	A	G
Chr1	1102314	C	C	T
Chr1	1102330	G	G	C
Chr1	1103121	C	C	T
Chr1	1104250	G	G	C
Chr1	1105667	T	T	A
Chr1	1108301	G	G	A
Chr1	1108375	C	C	T
Chr1	1109040	A	A	C
Chr1	1110852	T	T	A
Chr1	1111666	A	A	G
Chr1	1112596	A	A	G
Chr1	1121361	T	T	A
Chr1	1131718	C	C	T
Chr1	1133099	T	T	C
Chr1	1133863	C	C	T
Chr1	1134230	T	T	C
Chr1	1134414	T	T	C
Chr1	1135862	A	A	T
Chr1	1137318	G	G	A
Chr1	1138098	C	C	A
Chr1	1139612	G	G	C
Chr1	1140744	G	G	A
Chr1	1140796	A	A	C
Chr1	1141454	G	G	A
Chr1	1141858	A	A	G
Chr1	1143443	C	C	T
Chr1	1144061	A	A	G
Chr1	1144736	G	G	A
Chr1	1145010	C	C	G
Chr1	1146913	A	A	G
Chr1	1154106	T	T	C
Chr1	1158659	G	G	A
Chr1	1159686	T	T	A
Chr1	1159810	C	C	G
Chr1	1161740	T	T	C
Chr1	1162124	T	T	G
Chr1	1162222	C	C	T
Chr1	1162447	C	C	T
Chr1	1163183	T	T	G
Chr1	1163842	G	G	T
Chr1	1166204	T	T	C
Chr1	1167305	A	A	G
Chr1	1167445	C	C	A
Chr1	1167520	T	T	C
Chr1	1169282	A	A	T
Chr1	1169741	A	A	T
Chr1	1170049	C	C	T
Chr1	1170149	C	C	G
Chr1	1170382	A	A	G
Chr1	1170404	G	G	A
Chr1	1170440	G	G	A
Chr1	1170479	C	C	A
Chr1	1170970	A	A	T
Chr1	1171745	T	T	A
Chr1	1173253	T	T	C
Chr1	1173274	G	G	A
Chr1	1173298	G	G	T
Chr1	1173413	T	T	C
Chr1	1174243	A	A	C
Chr1	1175561	A	A	G
Chr1	1175600	C	C	T
Chr1	1176542	C	C	T
Chr1	1176582	C	C	T
Chr1	1176980	A	A	G
Chr1	1177932	T	T	A
Chr1	1178608	A	A	G
Chr1	1178984	C	C	G
Chr1	1180290	T	T	G
Chr1	1181112	A	A	G
Chr1	1182624	A	A	T
Chr1	1184380	G	G	A
Chr1	1184563	G	G	T
Chr1	1184855	G	G	A
Chr1	1185317	C	C	A
Chr1	1185563	C	C	T
Chr1	1225411	C	C	A
Chr1	1240105	G	G	A
Chr1	1276616	T	T	C
Chr1	1423645	C	C	A
Chr1	1423970	A	A	G
Chr1	1425813	C	C	A
Chr1	1426278	A	A	G
Chr1	1426358	A	A	T
Chr1	1426755	T	T	A
Chr1	1428491	A	A	T
Chr1	1428570	A	A	T
Chr1	1428586	A	A	C
Chr1	1428869	A	A	*
Chr1	1428889	A	A	T
Chr1	1428947	G	G	C
Chr1	1429095	C	C	T
Chr1	1429386	G	G	A
Chr1	1429693	A	A	G
Chr1	1429925	A	A	G
Chr1	1429954	T	T	C
Chr1	1435771	C	C	G
Chr1	1435846	G	G	A
Chr1	1436941	C	C	A
Chr1	1437298	T	T	C
Chr1	1438483	C	C	T
Chr1	1439844	C	C	T
Chr1	1440666	G	G	T
Chr1	1441245	C	C	A
Chr1	1441260	T	T	C
Chr1	1441262	A	A	G
Chr1	1445500	C	C	T
Chr1	1445538	G	G	C
Chr1	1446193	G	G	A
Chr1	1446990	G	G	C
Chr1	1448115	G	G	A
Chr1	1449118	A	A	C
Chr1	1455754	T	T	G
Chr1	1457976	T	T	C
Chr1	1458063	C	C	A
Chr1	1458747	A	A	T
Chr1	1458805	G	G	C
Chr1	1458909	G	G	A
Chr1	1460528	A	A	T
Chr1	1460653	A	A	T
Chr1	1461127	T	T	C
Chr1	1461286	A	A	G
Chr1	1461959	T	T	C
Chr1	1462988	C	C	G
Chr1	1479733	C	C	T
Chr1	1481694	C	C	T
Chr1	1494443	C	C	A
Chr1	1497552	T	T	G
Chr1	1503000	G	G	A
Chr1	1505328	G	G	T
Chr1	1505606	G	G	T
Chr1	1505613	T	T	C
Chr1	1505708	G	G	C
Chr1	1505805	G	G	C
Chr1	1505848	T	T	C
Chr1	1505919	G	G	C
Chr1	1506778	T	T	C
Chr1	1506796	T	T	C
Chr1	1506802	T	T	C
Chr1	1506922	A	A	T
Chr1	1506979	T	T	C
Chr1	1510014	C	C	T
Chr1	1510806	T	T	A
Chr1	1511001	T	T	C
Chr1	1519387	C	C	A
Chr1	1528614	C	C	T
Chr1	1529098	G	G	T
Chr1	1529106	G	G	A
Chr1	1529403	T	T	A
Chr1	1529544	A	A	C
Chr1	1529709	T	T	C
Chr1	1529744	C	C	G
Chr1	1530603	A	A	C
Chr1	1530694	C	C	G
Chr1	1530838	T	T	C
Chr1	1534528	T	T	C
Chr1	1534695	T	T	A
Chr1	1536067	G	G	C
Chr1	1537170	A	A	T
Chr1	1538318	T	T	C
Chr1	1547879	C	C	A
Chr1	1547918	T	T	A
Chr1	1548319	T	T	C
Chr1	1549701	T	T	G
Chr1	1550147	G	G	A
Chr1	1550176	T	T	C
Chr1	1550187	G	G	T
Chr1	1550920	A	A	G
Chr1	1554025	G	G	C
Chr1	1554140	G	G	T
Chr1	1554812	G	G	T
Chr1	1554854	C	C	T
Chr1	1557671	A	A	T
Chr1	1559270	A	A	T
Chr1	1559764	C	C	T
Chr1	1560267	G	G	A
Chr1	1560936	G	G	A
Chr1	1561200	T	T	C
Chr1	1561869	T	T	C
Chr1	1562036	G	G	A
Chr1	1562674	T	T	C
Chr1	1563967	G	G	A
Chr1	1564087	A	A	G
Chr1	1564541	A	A	C
Chr1	1564965	A	A	G
Chr1	1564982	C	C	T
Chr1	1564998	A	A	G
Chr1	1565409	G	G	A
Chr1	1565450	T	T	G
Chr1	1565881	T	T	C
Chr1	1565916	A	A	G
Chr1	1566190	T	T	C
Chr1	1566494	T	T	C
Chr1	1566539	C	C	A
Chr1	1566549	G	G	C
Chr1	1566906	G	G	T
Chr1	1567259	C	C	G
Chr1	1567968	G	G	T
Chr1	1568379	T	T	C
Chr1	1573156	G	G	A
Chr1	1574398	A	A	T
Chr1	1575785	A	A	G
Chr1	1576646	T	T	G
Chr1	1579670	A	A	G
Chr1	1580913	G	G	C
Chr1	1582927	T	T	A
Chr1	1586415	T	T	C
Chr1	1586469	T	T	A
Chr1	1586726	G	G	A
Chr1	1587612	A	A	G
Chr1	1588102	C	C	A
Chr1	1588311	G	G	C
Chr1	1588386	G	G	T
Chr1	1588981	C	C	A
Chr1	1591695	T	T	C
Chr1	1593255	T	T	C
Chr1	1593609	T	T	C
Chr1	1595475	T	T	C
Chr1	1602137	C	C	T
Chr1	1603471	T	T	A
Chr1	1604479	A	A	G
Chr1	1604698	A	A	C
Chr1	1605844	A	A	G
Chr1	1606941	A	A	G
Chr1	1615747	G	G	A
Chr1	1620983	C	C	T
Chr1	1627287	C	C	T
Chr1	1641504	C	C	T
Chr1	1644172	G	G	T
Chr1	1653737	C	C	G
Chr1	1656975	C	C	G
Chr1	1657059	G	G	A
Chr1	1657257	A	A	G
Chr1	1661017	A	A	T
Chr1	1661134	G	G	A
Chr1	1661550	C	C	T
Chr1	1662517	C	C	T
Chr1	1663996	A	A	T
Chr1	1666119	A	A	G
Chr1	1675823	T	T	C
Chr1	1676800	A	A	G
Chr1	1676901	A	A	G
Chr1	1677548	T	T	A
Chr1	1678264	C	C	T
Chr1	1680572	A	A	T
Chr1	1681196	G	G	A
Chr1	1682466	A	A	C
Chr1	1682478	T	T	C
Chr1	1684665	C	C	T
Chr1	1687228	C	C	T
Chr1	1687323	G	G	C
Chr1	1687700	G	G	A
Chr1	1688098	C	C	T
Chr1	1689833	A	A	G
Chr1	1691113	G	G	A
Chr1	1691830	A	A	G
Chr1	1692082	G	G	A
Chr1	1692334	C	C	T
Chr1	1693364	G	G	A
Chr1	1693928	C	C	T
Chr1	1694193	A	A	G
Chr1	1696284	C	C	T
Chr1	1697143	T	T	A
Chr1	1703850	C	C	T
Chr1	1703982	T	T	A
Chr1	1704008	T	T	G
Chr1	1704418	G	G	T
Chr1	1704592	G	G	A
Chr1	1704935	T	T	C
Chr1	1704961	C	C	T
Chr1	1707803	G	G	C
Chr1	1723065	T	T	G
Chr1	1723313	G	G	A
Chr1	1723384	T	T	C
Chr1	1724474	C	C	T
Chr1	1724554	C	C	G
Chr1	1724581	T	T	A
Chr1	1724652	C	C	T
Chr1	1724847	A	A	G
Chr1	1725195	A	A	G
Chr1	1725704	C	C	A
Chr1	1725983	C	C	T
Chr1	1726044	G	G	C
Chr1	1727175	C	C	A
Chr1	1730896	C	C	T
Chr1	1734300	C	C	T
Chr1	1740355	A	A	*
Chr1	1740356	A	A	*
Chr1	1740408	G	G	T
Chr1	1740535	A	A	T
Chr1	1741328	T	T	C
Chr1	1741801	T	T	G
Chr1	1741809	G	G	A
Chr1	1742481	C	C	T
Chr1	1742761	C	C	G
Chr1	1742832	C	C	T
Chr1	1742859	T	T	G
Chr1	1742879	T	T	A
Chr1	1743056	T	T	C
Chr1	1744272	A	A	T
Chr1	1744306	G	G	C
Chr1	1745947	A	A	G
Chr1	1751947	A	A	T
Chr1	1752581	T	T	A
Chr1	1753743	C	C	A
Chr1	1755982	C	C	G
Chr1	1758219	T	T	G
Chr1	1758749	C	C	T
Chr1	1761734	C	C	G
Chr1	1762893	T	T	G
Chr1	1763657	C	C	T
Chr1	1769477	T	T	C
Chr1	1775174	G	G	A
Chr1	1777966	G	G	A
Chr1	1778543	T	T	G
Chr1	1778617	G	G	C
Chr1	1781121	C	C	A
Chr1	1785557	C	C	T
Chr1	1789045	T	T	C
Chr1	1797339	C	C	T
Chr1	1798215	A	A	G
Chr1	1800016	A	A	C
Chr1	1815070	C	C	T
Chr1	1816928	C	C	T
Chr1	1817230	G	G	T
Chr1	1817391	T	T	A
Chr1	1817746	T	T	C
Chr1	1819235	C	C	T
Chr1	1820735	G	G	A
Chr1	1820756	T	T	A
Chr1	1822094	C	C	T
Chr1	1822098	T	T	C
Chr1	1822150	C	C	T
Chr1	1822192	T	T	G
Chr1	1822196	C	C	T
Chr1	1822222	T	T	G
Chr1	1822443	G	G	T
Chr1	1823241	T	T	C
Chr1	1823692	G	G	T
Chr1	1823866	C	C	T
Chr1	1824592	C	C	T
Chr1	1824709	T	T	A
Chr1	1828117	T	T	G
Chr1	1828139	C	C	A
Chr1	1828356	A	A	G
Chr1	1828457	G	G	T
Chr1	1830662	C	C	G
Chr1	1831751	A	A	T
Chr1	1832539	C	C	G
Chr1	1832716	C	C	T
Chr1	1832771	T	T	C
Chr1	1833212	T	T	C
Chr1	1834956	G	G	A
Chr1	1839626	G	G	A
Chr1	1842417	T	T	C
Chr1	1845279	T	T	A
Chr1	1845318	G	G	A
Chr1	1845582	C	C	T
Chr1	1848017	A	A	T
Chr1	1848530	A	A	G
Chr1	1848816	C	C	G
Chr1	1849502	C	C	T
Chr1	1849549	C	C	T
Chr1	1853025	A	A	G
Chr1	1853452	C	C	T
Chr1	1863797	C	C	A
Chr1	1867445	A	A	T
Chr1	1868933	T	T	C
Chr1	1869453	A	A	G
Chr1	1872162	C	C	T
Chr1	1872488	C	C	A
Chr1	1873606	C	C	G
Chr1	1875813	C	C	T
Chr1	1876359	T	T	C
Chr1	1884105	C	C	T
Chr1	1884304	A	A	G
Chr1	1889189	G	G	T
Chr1	1889193	G	G	A
Chr1	1889687	T	T	C
Chr1	1891407	C	C	T
Chr1	1894916	T	T	C
Chr1	1902117	C	C	T
Chr1	1910630	C	C	T
Chr1	1918379	C	C	T
Chr1	1940220	T	T	C
Chr1	1941805	A	A	G
Chr1	1943274	G	G	A
Chr1	1945258	A	A	G
Chr1	1945261	C	C	T
Chr1	1945753	C	C	A
Chr1	1946166	A	A	C
Chr1	1947572	T	T	C
Chr1	1948831	G	G	A
Chr1	1949374	G	G	C
Chr1	1958396	A	A	G
Chr1	1961062	G	G	A
Chr1	1965796	T	T	G
Chr1	1967163	A	A	G
Chr1	1969083	C	C	T
Chr1	1969492	C	C	T
Chr1	1971452	T	T	G
Chr1	1977095	A	A	G
Chr1	1979865	C	C	T
Chr1	1986126	C	C	G
Chr1	1987343	C	C	A
Chr1	1989342	A	A	T
Chr1	1990399	G	G	C
Chr1	1990507	G	G	A
Chr1	1991639	G	G	C
Chr1	1995528	A	A	G
Chr1	1998107	A	A	T
Chr1	2003051	A	A	T
Chr1	2003730	T	T	G
Chr1	2004837	A	A	C
Chr1	2006788	T	T	A
Chr1	2007016	T	T	G
Chr1	2011096	G	G	A
Chr1	2014234	G	G	A
Chr1	2016809	A	A	G
Chr1	2027311	T	T	A
Chr1	2027350	C	C	T
Chr1	2027503	C	C	G
Chr1	2027635	G	G	A
Chr1	2028408	G	G	A
Chr1	2028689	A	A	G
Chr1	2031963	T	T	A
Chr1	2039999	A	A	G
Chr1	2051086	C	C	A
Chr1	2052275	G	G	C
Chr1	2056573	A	A	C
Chr1	2068701	T	T	C
Chr1	2069359	T	T	C
Chr1	2077690	A	A	*
Chr1	2082303	G	G	C
Chr1	2083636	A	A	G
Chr1	2084774	A	A	G
Chr1	2085727	A	A	C
Chr1	2089031	A	A	G
Chr1	2096520	C	C	T
Chr1	2104074	G	G	C
Chr1	2104388	G	G	A
Chr1	2104395	A	A	G
Chr1	2108745	C	C	A
Chr1	2114342	G	G	A
Chr1	2132277	A	A	G
Chr1	2132775	A	A	G
Chr1	2135037	C	C	A
Chr1	2142764	C	C	T
Chr1	2142876	T	T	C
Chr1	2144219	T	T	G
Chr1	2144346	A	A	G
Chr1	2146017	T	T	C
Chr1	2146597	T	T	G
Chr1	2150069	G	G	A
Chr1	2150141	C	C	G
Chr1	2150428	G	G	A
Chr1	2151764	T	T	G
Chr1	2152399	A	A	G
Chr1	2155346	A	A	C
Chr1	2157741	G	G	A
Chr1	2157791	G	G	A
Chr1	2161780	G	G	T
Chr1	2161834	G	G	A
Chr1	2162651	G	G	T
Chr1	2162702	T	T	C
Chr1	2163396	G	G	A
Chr1	2163398	G	G	A
Chr1	2170037	G	G	T
Chr1	2170964	G	G	T
Chr1	2174124	G	G	C
Chr1	2175444	T	T	G
Chr1	2175723	T	T	G
Chr1	2176007	G	G	A
Chr1	2181252	A	A	G
Chr1	2184685	C	C	G
Chr1	2185142	T	T	A
Chr1	2187428	G	G	T
Chr1	2188826	A	A	C
Chr1	2189217	A	A	G
Chr1	2189232	C	C	A
Chr1	2189377	C	C	T
Chr1	2189420	G	G	A
Chr1	2189443	G	G	C
Chr1	2189487	T	T	C
Chr1	2190043	T	T	C
Chr1	2190190	T	T	C
Chr1	2190593	T	T	A
Chr1	2191455	A	A	G
Chr1	2191721	A	A	G
Chr1	2192375	A	A	G
Chr1	2193539	A	A	G
Chr1	2195305	G	G	A
Chr1	2195344	T	T	G
Chr1	2196260	G	G	A
Chr1	2198102	A	A	T
Chr1	2200123	G	G	T
Chr1	2205974	C	C	T
Chr1	2213200	A	A	G
Chr1	2213217	G	G	A
Chr1	2213614	G	G	C
Chr1	2214310	T	T	C
Chr1	2214597	C	C	A
Chr1	2214897	A	A	G
Chr1	2215002	G	G	T
Chr1	2215924	A	A	G
Chr1	2216192	G	G	A
Chr1	2217110	T	T	C
Chr1	2217183	A	A	G
Chr1	2220491	G	G	A
Chr1	2221993	G	G	A
Chr1	2222985	C	C	A
Chr1	2225425	C	C	A
Chr1	2225665	C	C	T
Chr1	2244707	A	A	T
Chr1	2246148	C	C	G
Chr1	2246581	C	C	G
Chr1	2247758	A	A	G
Chr1	2252922	A	A	C
Chr1	2257065	C	C	T
Chr1	2257078	C	C	A
Chr1	2260759	T	T	C
Chr1	2262234	A	A	G
Chr1	2262971	T	T	C
Chr1	2268838	G	G	A
Chr1	2269191	A	A	G
Chr1	2277469	T	T	G
Chr1	2278961	T	T	G
Chr1	2285811	C	C	T
Chr1	2288036	C	C	G
Chr1	2293351	G	G	A
Chr1	2303643	G	G	T
Chr1	2304304	C	C	T
Chr1	2305002	A	A	G
Chr1	2307040	G	G	T
Chr1	2316792	C	C	G
Chr1	2318199	C	C	T
Chr1	2324135	C	C	T
Chr1	2325347	T	T	G
Chr1	2327750	T	T	C
Chr1	2334022	C	C	T
Chr1	2342083	T	T	C
Chr1	2348057	T	T	A
Chr1	2350304	G	G	A
Chr1	2350912	T	T	C
Chr1	2351353	A	A	G
Chr1	2352383	T	T	C
Chr1	2353866	T	T	A
Chr1	2356081	T	T	G
Chr1	2358092	T	T	C
Chr1	2358159	G	G	T
Chr1	2359389	A	A	T
Chr1	2362738	A	A	T
Chr1	2364115	G	G	T
Chr1	2364367	T	T	C
Chr1	2366666	C	C	T
Chr1	2369721	T	T	G
Chr1	2370965	C	C	T
Chr1	2372584	T	T	C
Chr1	2374163	G	G	C
Chr1	2374314	A	A	G
Chr1	2374523	A	A	C
Chr1	2374728	A	A	G
Chr1	2375126	T	T	A
Chr1	2375572	C	C	T
Chr1	2375788	T	T	C
Chr1	2376121	A	A	G
Chr1	2376893	C	C	A
Chr1	2377578	G	G	A
Chr1	2378231	C	C	G
Chr1	2378381	T	T	G
Chr1	2381978	A	A	C
Chr1	2386860	A	A	T
Chr1	2390309	A	A	C
Chr1	2391549	G	G	A
Chr1	2392278	G	G	A
Chr1	2392960	A	A	C
Chr1	2394977	C	C	A
Chr1	2395835	G	G	A
Chr1	2400473	C	C	A
Chr1	2404671	C	C	G
Chr1	2408194	A	A	T
Chr1	2411789	A	A	G
Chr1	2413793	G	G	C
Chr1	2414154	C	C	A
Chr1	2415893	A	A	G
Chr1	2415952	A	A	G
Chr1	2423348	T	T	C
Chr1	2426794	T	T	G
Chr1	2431644	C	C	A
Chr1	2433507	A	A	C
Chr1	2452973	T	T	C
Chr1	2465652	C	C	G
Chr1	2467107	G	G	A
Chr1	2472914	A	A	*
Chr1	2482473	C	C	G
Chr1	2486946	A	A	T
Chr1	2489590	G	G	A
Chr1	2489986	A	A	G
Chr1	2489997	C	C	A
Chr1	2490039	C	C	T
Chr1	2494851	G	G	A
Chr1	2495248	C	C	G
Chr1	2497912	A	A	T
Chr1	2502501	T	T	C
Chr1	2504104	C	C	G
Chr1	2512977	C	C	A
Chr1	2513630	G	G	T
Chr1	2513981	G	G	C
Chr1	2517099	A	A	G
Chr1	2518969	A	A	G
Chr1	2519039	A	A	G
Chr1	2519331	A	A	G
Chr1	2520128	G	G	T
Chr1	2520661	T	T	A
Chr1	2521379	A	A	G
Chr1	2522294	A	A	C
Chr1	2524032	G	G	A
Chr1	2531374	C	C	T
Chr1	2535177	C	C	T
Chr1	2558238	A	A	C
Chr1	2560654	T	T	C
Chr1	2560781	C	C	A
Chr1	2563515	A	A	G
Chr1	2563569	A	A	G
Chr1	2563673	A	A	T
Chr1	2564447	A	A	T
Chr1	2566174	T	T	G
Chr1	2567122	G	G	C
Chr1	2571742	T	T	C
Chr1	2572692	A	A	G
Chr1	2577460	C	C	T
Chr1	2581699	G	G	A
Chr1	2586289	T	T	C
Chr1	2587864	T	T	C
Chr1	2587980	T	T	C
Chr1	2588418	A	A	G
Chr1	2593968	G	G	A
Chr1	2605447	G	G	A
Chr1	2610606	C	C	T
Chr1	2613655	A	A	T
Chr1	2613666	G	G	A
Chr1	2614938	G	G	C
Chr1	2619464	C	C	A
Chr1	2638050	C	C	T
Chr1	2642076	C	C	T
Chr1	2653132	T	T	C
Chr1	2654106	G	G	A
Chr1	2657131	T	T	C
Chr1	2658309	T	T	G
Chr1	2658905	T	T	G
Chr1	2661864	C	C	T
Chr1	2662258	A	A	G
Chr1	2664419	C	C	T
Chr1	2664489	C	C	G
Chr1	2664941	A	A	G
Chr1	2667275	A	A	C
Chr1	2671066	G	G	C
Chr1	2672729	T	T	G
Chr1	2674429	C	C	G
Chr1	2674437	A	A	T
Chr1	2675754	C	C	T
Chr1	2677744	T	T	C
Chr1	2679553	G	G	C
Chr1	2686931	T	T	C
Chr1	2689107	A	A	G
Chr1	2698932	T	T	C
Chr1	2700667	A	A	*
Chr1	2701778	A	A	T
Chr1	2701873	T	T	G
Chr1	2702224	C	C	A
Chr1	2702515	C	C	T
Chr1	2702524	C	C	A
Chr1	2702697	G	G	T
Chr1	2703013	A	A	G
Chr1	2703254	T	T	A
Chr1	2704539	C	C	T
Chr1	2704560	A	A	T
Chr1	2704725	G	G	A
Chr1	2705953	G	G	C
Chr1	2706026	T	T	C
Chr1	2706068	T	T	G
Chr1	2706180	A	A	G
Chr1	2706216	G	G	A
Chr1	2706279	C	C	T
Chr1	2706316	A	A	T
Chr1	2726925	C	C	T
Chr1	2754492	A	A	C
Chr1	2754795	G	G	C
Chr1	2756288	G	G	A
Chr1	2760302	C	C	A
Chr1	2764653	C	C	T
Chr1	2768966	C	C	T
Chr1	2772434	G	G	T
Chr1	2800781	A	A	T
Chr1	2803306	A	A	C
Chr1	2805345	G	G	C
Chr1	2806763	A	A	G
Chr1	2811983	A	A	C
Chr1	2812411	C	C	T
Chr1	2815002	C	C	G
Chr1	2815021	A	A	C
Chr1	2817541	A	A	G
Chr1	2817736	G	G	A
Chr1	2819549	G	G	A
Chr1	2820870	T	T	C
Chr1	2829247	A	A	G
Chr1	2829253	T	T	A
Chr1	2829303	T	T	C
Chr1	2830044	G	G	A
Chr1	2834116	T	T	A
Chr1	2834256	A	A	T
Chr1	2836367	C	C	A
Chr1	2838055	C	C	A
Chr1	2838936	A	A	G
Chr1	2839777	T	T	G
Chr1	2842415	A	A	T
Chr1	2842887	T	T	A
Chr1	2843607	G	G	A
Chr1	2843972	T	T	A
Chr1	2846038	T	T	A
Chr1	2846900	T	T	C
Chr1	2847808	G	G	A
Chr1	2848821	C	C	G
Chr1	2850521	G	G	A
Chr1	2851196	G	G	C
Chr1	2870801	G	G	A
Chr1	2871929	A	A	C
Chr1	2872224	A	A	T
Chr1	2873024	G	G	A
Chr1	2874393	C	C	T
Chr1	2874780	T	T	C
Chr1	2875886	G	G	T
Chr1	2878963	G	G	A
Chr1	2884591	A	A	T
Chr1	2884808	T	T	C
Chr1	2885287	T	T	G
Chr1	2889193	A	A	T
Chr1	2889286	G	G	A
Chr1	2889756	A	A	C
Chr1	2889822	T	T	A
Chr1	2894348	A	A	G
Chr1	2897496	T	T	C
Chr1	2906161	G	G	C
Chr1	2919963	C	C	T
Chr1	2928356	A	A	G
Chr1	2942666	T	T	C
Chr1	2944187	A	A	G
Chr1	2951283	G	G	A
Chr1	2952109	A	A	G
Chr1	2952345	T	T	G
Chr1	2952671	C	C	G
Chr1	2954892	T	T	C
Chr1	2955177	T	T	G
Chr1	2955182	C	C	T
Chr1	2955573	A	A	G
Chr1	2955754	T	T	G
Chr1	2956187	C	C	T
Chr1	2956194	T	T	G
Chr1	2956585	A	A	T
Chr1	2957320	A	A	G
Chr1	2961835	A	A	T
Chr1	2962072	C	C	G
Chr1	2962184	T	T	C
Chr1	2962776	G	G	T
Chr1	2963203	C	C	T
Chr1	2963258	A	A	G
Chr1	2964097	T	T	G
Chr1	2964558	T	T	C
Chr1	2965505	G	G	A
Chr1	2973366	A	A	T
Chr1	2976864	T	T	G
Chr1	2986826	T	T	C
Chr1	2987050	G	G	A
Chr1	2987661	T	T	C
Chr1	2991814	T	T	C
Chr1	2991899	A	A	G
Chr1	2993246	T	T	C
Chr1	2993471	A	A	G
Chr1	2993697	C	C	A
Chr1	2993748	T	T	C
Chr1	2993887	C	C	G
Chr1	2994866	T	T	C
Chr1	2998732	A	A	G
Chr1	3002165	G	G	T
Chr1	3018133	G	G	A
Chr1	3020738	G	G	A
Chr1	3021292	C	C	A
Chr1	3022101	G	G	T
Chr1	3022570	A	A	G
Chr1	3026623	T	T	G
Chr1	3041799	A	A	G
Chr1	3048231	T	T	A
Chr1	3056269	G	G	C
Chr1	3056468	C	C	A
Chr1	3062734	A	A	G
Chr1	3063615	T	T	C
Chr1	3064125	C	C	T
Chr1	3064380	A	A	T
Chr1	3066904	A	A	G
Chr1	3069666	C	C	G
Chr1	3079064	T	T	A
Chr1	3082641	G	G	T
Chr1	3088450	C	C	G
Chr1	3088639	G	G	T
Chr1	3089186	T	T	G
Chr1	3089568	C	C	T
Chr1	3092602	C	C	G
Chr1	3094014	C	C	G
Chr1	3102662	C	C	T
Chr1	3104635	A	A	C
Chr1	3106888	A	A	G
Chr1	3106921	C	C	T
Chr1	3111113	T	T	A
Chr1	3116038	T	T	C
Chr1	3121467	A	A	G
Chr1	3125344	T	T	C
Chr1	3126626	A	A	C
Chr1	3131188	C	C	T
Chr1	3132227	T	T	C
Chr1	3133421	T	T	G
Chr1	3134105	A	A	T
Chr1	3134139	C	C	A
Chr1	3134204	A	A	T
Chr1	3134210	C	C	T
Chr1	3134220	A	A	C
Chr1	3134488	A	A	C
Chr1	3134502	G	G	T
Chr1	3134562	C	C	T
Chr1	3134689	G	G	A
Chr1	3135031	C	C	A
Chr1	3135043	C	C	T
Chr1	3135067	T	T	C
Chr1	3135279	G	G	A
Chr1	3135726	C	C	A
Chr1	3135828	C	C	T
Chr1	3135892	T	T	C
Chr1	3135893	T	T	C
Chr1	3136256	A	A	G
Chr1	3136694	A	A	G
Chr1	3139578	A	A	C
Chr1	3139847	C	C	G
Chr1	3140514	C	C	T
Chr1	3140946	T	T	G
Chr1	3140951	G	G	A
Chr1	3141050	T	T	A
Chr1	3141127	T	T	G
Chr1	3141669	T	T	A
Chr1	3141934	T	T	G
Chr1	3142107	C	C	T
Chr1	3142130	G	G	A
Chr1	3142136	A	A	C
Chr1	3143011	G	G	A
Chr1	3144631	A	A	G
Chr1	3146294	G	G	C
Chr1	3146575	T	T	G
Chr1	3146743	G	G	C
Chr1	3147036	T	T	A
Chr1	3147545	A	A	G
Chr1	3147566	A	A	G
Chr1	3148263	A	A	G
Chr1	3149707	A	A	T
Chr1	3151111	A	A	G
Chr1	3151708	A	A	*
Chr1	3151709	G	G	*
Chr1	3152654	C	C	A
Chr1	3153503	T	T	C
Chr1	3154325	G	G	A
Chr1	3155619	A	A	C
Chr1	3156701	C	C	A
Chr1	3158714	A	A	G
Chr1	3159433	G	G	C
Chr1	3159471	G	G	A
Chr1	3159764	G	G	A
Chr1	3159811	T	T	A
Chr1	3160122	A	A	C
Chr1	3160181	C	C	A
Chr1	3160247	T	T	C
Chr1	3160599	T	T	C
Chr1	3160713	C	C	A
Chr1	3160824	G	G	T
Chr1	3162361	T	T	A
Chr1	3162412	C	C	G
Chr1	3162506	A	A	G
Chr1	3162563	T	T	C
Chr1	3162749	G	G	T
Chr1	3162947	G	G	A
Chr1	3163211	T	T	C
Chr1	3163337	T	T	C
Chr1	3163388	A	A	G
Chr1	3163500	T	T	C
Chr1	3163763	T	T	A
Chr1	3163832	G	G	T
Chr1	3163841	A	A	G
Chr1	3163898	T	T	A
Chr1	3163922	A	A	C
Chr1	3164217	G	G	A
Chr1	3165093	A	A	G
Chr1	3166547	T	T	A
Chr1	3166648	G	G	C
Chr1	3168567	A	A	T
Chr1	3168574	T	T	A
Chr1	3169640	A	A	C
Chr1	3169703	T	T	A
Chr1	3170150	G	G	C
Chr1	3170273	C	C	T
Chr1	3170710	T	T	A
Chr1	3171169	G	G	T
Chr1	3173153	C	C	T
Chr1	3174213	C	C	T
Chr1	3174752	A	A	C
Chr1	3174774	C	C	G
Chr1	3174987	C	C	T
Chr1	3176640	C	C	G
Chr1	3184422	C	C	T
Chr1	3184713	A	A	T
Chr1	3185349	A	A	G
Chr1	3185685	G	G	T
Chr1	3191160	C	C	A
Chr1	3191293	A	A	G
Chr1	3191305	A	A	G
Chr1	3191341	T	T	G
Chr1	3191938	C	C	T
Chr1	3191975	T	T	C
Chr1	3191983	A	A	T
Chr1	3192197	T	T	A
Chr1	3192205	C	C	G
Chr1	3193064	A	A	C
Chr1	3193155	C	C	A
Chr1	3193220	T	T	A
Chr1	3193922	C	C	T
Chr1	3194010	A	A	C
Chr1	3194098	A	A	G
Chr1	3194578	T	T	C
Chr1	3195659	A	A	G
Chr1	3195972	A	A	G
Chr1	3196851	T	T	A
Chr1	3197029	G	G	A
Chr1	3197098	T	T	A
Chr1	3197791	A	A	G
Chr1	3198695	C	C	T
Chr1	3199078	C	C	G
Chr1	3199215	C	C	T
Chr1	3199288	A	A	T
Chr1	3199348	C	C	G
Chr1	3199536	A	A	T
Chr1	3199781	C	C	T
Chr1	3200830	T	T	G
Chr1	3201104	T	T	C
Chr1	3201721	C	C	T
Chr1	3201856	G	G	C
Chr1	3201872	A	A	G
Chr1	3202752	T	T	C
Chr1	3202976	T	T	G
Chr1	3203019	T	T	G
Chr1	3206030	G	G	A
Chr1	3206205	G	G	A
Chr1	3206313	A	A	G
Chr1	3206626	G	G	A
Chr1	3206635	G	G	A
Chr1	3208151	C	C	T
Chr1	3209296	G	G	C
Chr1	3209406	A	A	G
Chr1	3209420	T	T	C
Chr1	3209670	C	C	T
Chr1	3209749	C	C	T
Chr1	3209920	C	C	T
Chr1	3210171	C	C	T
Chr1	3210232	T	T	A
Chr1	3210397	G	G	A
Chr1	3210890	T	T	C
Chr1	3211117	T	T	C
Chr1	3215190	T	T	C
Chr1	3215199	T	T	C
Chr1	3216080	C	C	G
Chr1	3216108	A	A	C
Chr1	3216132	C	C	T
Chr1	3216647	G	G	C
Chr1	3217694	T	T	C
Chr1	3218660	T	T	C
Chr1	3218747	C	C	T
Chr1	3218777	C	C	T
Chr1	3218901	C	C	T
Chr1	3219098	T	T	C
Chr1	3219113	T	T	C
Chr1	3219155	G	G	T
Chr1	3219161	C	C	T
Chr1	3219485	T	T	G
Chr1	3219527	T	T	A
Chr1	3219675	A	A	G
Chr1	3219731	G	G	T
Chr1	3219948	C	C	T
Chr1	3220278	G	G	T
Chr1	3220362	A	A	T
Chr1	3220416	T	T	C
Chr1	3220475	G	G	T
Chr1	3220548	A	A	C
Chr1	3221221	A	A	C
Chr1	3222340	C	C	T
Chr1	3223065	G	G	C
Chr1	3223551	A	A	T
Chr1	3223552	A	A	T
Chr1	3224044	G	G	A
Chr1	3224615	A	A	G
Chr1	3224631	T	T	C
Chr1	3224970	G	G	T
Chr1	3224977	C	C	A
Chr1	3225130	A	A	G
Chr1	3225210	T	T	G
Chr1	3225467	T	T	A
Chr1	3225814	C	C	A
Chr1	3226234	G	G	C
Chr1	3227162	C	C	G
Chr1	3227223	T	T	C
Chr1	3227356	C	C	G
Chr1	3228643	G	G	A
Chr1	3228736	G	G	A
Chr1	3228775	A	A	G
Chr1	3228787	G	G	A
Chr1	3228804	G	G	C
Chr1	3229123	C	C	A
Chr1	3229311	A	A	T
Chr1	3229506	C	C	A
Chr1	3229954	C	C	G
Chr1	3229963	G	G	A
Chr1	3229984	G	G	A
Chr1	3230785	A	A	G
Chr1	3231088	A	A	T
Chr1	3231111	G	G	A
Chr1	3231271	C	C	A
Chr1	3231390	G	G	T
Chr1	3231404	T	T	C
Chr1	3231823	G	G	C
Chr1	3231897	C	C	T
Chr1	3232700	G	G	A
Chr1	3232793	A	A	G
Chr1	3234173	T	T	G
Chr1	3234313	A	A	T
Chr1	3234541	C	C	T
Chr1	3235048	G	G	T
Chr1	3235343	A	A	G
Chr1	3235382	C	C	T
Chr1	3235385	G	G	T
Chr1	3237066	A	A	G
Chr1	3237308	A	A	C
Chr1	3237339	T	T	C
Chr1	3237866	G	G	A
Chr1	3237889	C	C	T
Chr1	3238028	G	G	T
Chr1	3238064	G	G	A
Chr1	3238067	A	A	G
Chr1	3238121	T	T	C
Chr1	3238271	C	C	T
Chr1	3238277	A	A	G
Chr1	3238590	G	G	A
Chr1	3238644	G	G	T
Chr1	3239445	G	G	T
Chr1	3240520	A	A	G
Chr1	3240993	T	T	C
Chr1	3241206	G	G	C
Chr1	3241329	C	C	T
Chr1	3241561	C	C	G
Chr1	3242472	G	G	C
Chr1	3243986	T	T	A
Chr1	3244231	T	T	A
Chr1	3245373	C	C	T
Chr1	3245394	A	A	T
Chr1	3245607	G	G	T
Chr1	3245682	T	T	G
Chr1	3245968	G	G	C
Chr1	3246009	C	C	T
Chr1	3246120	T	T	G
Chr1	3246984	A	A	T
Chr1	3248173	G	G	C
Chr1	3248333	C	C	G
Chr1	3249395	T	T	G
Chr1	3249449	T	T	C
Chr1	3250260	C	C	T
Chr1	3251726	C	C	A
Chr1	3252473	A	A	G
Chr1	3252803	A	A	G
Chr1	3252813	G	G	A
Chr1	3253052	T	T	C
Chr1	3253172	G	G	A
Chr1	3253466	G	G	A
Chr1	3254636	C	C	T
Chr1	3254639	C	C	T
Chr1	3254723	G	G	T
Chr1	3255808	A	A	G
Chr1	3256527	C	C	T
Chr1	3257341	T	T	C
Chr1	3257815	C	C	A
Chr1	3259108	A	A	G
Chr1	3259164	T	T	A
Chr1	3259365	G	G	A
Chr1	3259881	C	C	T
Chr1	3260806	T	T	G
Chr1	3261005	G	G	A
Chr1	3261162	G	G	A
Chr1	3261198	A	A	C
Chr1	3261345	G	G	T
Chr1	3261473	C	C	G
Chr1	3261738	A	A	C
Chr1	3265278	G	G	T
Chr1	3265635	C	C	G
Chr1	3266355	A	A	G
Chr1	3266446	G	G	C
Chr1	3266763	A	A	C
Chr1	3267936	T	T	C
Chr1	3268096	A	A	C
Chr1	3268527	C	C	T
Chr1	3268879	A	A	G
Chr1	3274595	A	A	C
Chr1	3275204	A	A	T
Chr1	3275661	C	C	T
Chr1	3278911	G	G	A
Chr1	3280754	C	C	T
Chr1	3282571	C	C	T
Chr1	3282856	A	A	G
Chr1	3283479	T	T	C
Chr1	3285087	G	G	T
Chr1	3286243	G	G	T
Chr1	3287835	T	T	A
Chr1	3287984	T	T	C
Chr1	3288082	C	C	T
Chr1	3288665	T	T	C
Chr1	3289269	G	G	A
Chr1	3289307	T	T	C
Chr1	3289379	G	G	T
Chr1	3289506	T	T	C
Chr1	3289915	C	C	T
Chr1	3289951	C	C	A
Chr1	3290024	T	T	C
Chr1	3290354	T	T	A
Chr1	3290545	A	A	G
Chr1	3290779	G	G	C
Chr1	3290785	T	T	C
Chr1	3291048	G	G	A
Chr1	3291116	C	C	T
Chr1	3291144	A	A	C
Chr1	3291398	A	A	T
Chr1	3291437	T	T	A
Chr1	3291468	T	T	C
Chr1	3291649	T	T	C
Chr1	3291862	A	A	T
Chr1	3291868	A	A	G
Chr1	3291885	C	C	T
Chr1	3291989	G	G	A
Chr1	3292135	T	T	C
Chr1	3292255	C	C	T
Chr1	3292672	T	T	C
Chr1	3292799	G	G	A
Chr1	3292980	C	C	G
Chr1	3293131	A	A	G
Chr1	3293308	A	A	G
Chr1	3293384	C	C	T
Chr1	3293960	C	C	A
Chr1	3294409	T	T	A
Chr1	3294646	T	T	C
Chr1	3294868	T	T	G
Chr1	3294880	A	A	T
Chr1	3295050	T	T	G
Chr1	3295086	A	A	T
Chr1	3295206	C	C	A
Chr1	3295226	T	T	A
Chr1	3295334	G	G	A
Chr1	3295495	G	G	C
Chr1	3295513	C	C	A
Chr1	3296272	C	C	T
Chr1	3297281	A	A	G
Chr1	3297337	G	G	A
Chr1	3297694	A	A	T
Chr1	3297703	A	A	G
Chr1	3297772	G	G	A
Chr1	3298485	T	T	G
Chr1	3299099	T	T	A
Chr1	3299213	C	C	T
Chr1	3299244	C	C	A
Chr1	3299956	C	C	T
Chr1	3299993	T	T	A
Chr1	3300018	T	T	C
Chr1	3301463	G	G	A
Chr1	3302125	T	T	C
Chr1	3302142	A	A	*
Chr1	3302173	C	C	A
Chr1	3303551	T	T	C
Chr1	3303622	T	T	C
Chr1	3303667	C	C	G
Chr1	3304127	T	T	C
Chr1	3304462	A	A	G
Chr1	3304500	A	A	T
Chr1	3304641	G	G	T
Chr1	3304829	A	A	T
Chr1	3305719	G	G	C
Chr1	3306944	A	A	T
Chr1	3306977	C	C	T
Chr1	3307133	T	T	G
Chr1	3307785	A	A	G
Chr1	3307963	T	T	G
Chr1	3308079	T	T	A
Chr1	3308977	G	G	C
Chr1	3309526	T	T	C
Chr1	3309557	A	A	C
Chr1	3309595	C	C	T
Chr1	3309824	G	G	C
Chr1	3309849	A	A	G
Chr1	3310017	C	C	A
Chr1	3310084	C	C	T
Chr1	3310225	A	A	T
Chr1	3310326	A	A	G
Chr1	3310927	G	G	A
Chr1	3312354	T	T	G
Chr1	3312621	A	A	G
Chr1	3312641	G	G	A
Chr1	3312745	G	G	T
Chr1	3312828	C	C	G
Chr1	3313105	C	C	T
Chr1	3313186	A	A	T
Chr1	3313292	A	A	G
Chr1	3313411	A	A	C
Chr1	3313415	C	C	T
Chr1	3313592	A	A	T
Chr1	3313678	T	T	C
Chr1	3313889	T	T	A
Chr1	3314562	C	C	G
Chr1	3314642	A	A	C
Chr1	3314658	T	T	A
Chr1	3314951	C	C	T
Chr1	3314984	C	C	A
Chr1	3315414	G	G	A
Chr1	3315846	C	C	T
Chr1	3315952	A	A	G
Chr1	3316550	A	A	G
Chr1	3316640	A	A	G
Chr1	3317559	A	A	T
Chr1	3317914	A	A	C
Chr1	3317962	C	C	T
Chr1	3318144	T	T	A
Chr1	3318649	G	G	T
Chr1	3318836	A	A	G
Chr1	3319212	T	T	A
Chr1	3320399	C	C	T
Chr1	3320735	G	G	A
Chr1	3320999	T	T	G
Chr1	3321344	G	G	*
Chr1	3321813	T	T	C
Chr1	3324804	G	G	A
Chr1	3441938	C	C	G
Chr1	3443042	T	T	C
Chr1	3443087	C	C	T
Chr1	3446761	G	G	T
Chr1	3454272	C	C	G
Chr1	3454807	C	C	T
Chr1	3455703	A	A	C
Chr1	3456554	G	G	C
Chr1	3457222	C	C	T
Chr1	3458055	C	C	T
Chr1	3458370	T	T	*
Chr1	3458371	C	C	*
Chr1	3459439	A	A	G
Chr1	3459781	G	G	T
Chr1	3459900	C	C	G
Chr1	3460930	G	G	C
Chr1	3462812	T	T	G
Chr1	3463363	A	A	C
Chr1	3464131	T	T	C
Chr1	3464235	C	C	G
Chr1	3464385	T	T	C
Chr1	3472945	C	C	T
Chr1	3473078	T	T	G
Chr1	3474425	A	A	C
Chr1	3476243	A	A	G
Chr1	3476564	T	T	C
Chr1	3477375	G	G	C
Chr1	3478286	G	G	C
Chr1	3478501	A	A	C
Chr1	3478765	A	A	T
Chr1	3479452	G	G	T
Chr1	3480897	A	A	C
Chr1	3480913	C	C	T
Chr1	3499793	T	T	C
Chr1	3506978	G	G	A
Chr1	3522557	T	T	G
Chr1	3526872	A	A	G
Chr1	3543998	G	G	C
Chr1	3545024	A	A	T
Chr1	3546529	G	G	A
Chr1	3546637	T	T	A
Chr1	3552371	T	T	C
Chr1	3554298	A	A	G
Chr1	3554690	G	G	A
Chr1	3558077	C	C	G
Chr1	3575288	T	T	C
Chr1	3575764	C	C	T
Chr1	3575973	G	G	A
Chr1	3576026	A	A	G
Chr1	3576029	A	A	G
Chr1	3576226	C	C	A
Chr1	3578331	C	C	T
Chr1	3580306	C	C	A
Chr1	3583917	G	G	A
Chr1	3585703	G	G	A
Chr1	3591204	A	A	G
Chr1	3595307	G	G	T
Chr1	3595800	C	C	A
Chr1	3600937	C	C	A
Chr1	3601390	C	C	T
Chr1	3603444	C	C	G
Chr1	3605625	T	T	A
Chr1	3607374	G	G	A
Chr1	3623326	A	A	G
Chr1	3628043	T	T	G
Chr1	3628875	A	A	T
Chr1	3629854	T	T	C
Chr1	3631607	A	A	G
Chr1	3632202	G	G	T
Chr1	3633901	G	G	T
Chr1	3634829	A	A	C
Chr1	3637252	T	T	C
Chr1	3637855	C	C	G
Chr1	3637935	T	T	A
Chr1	3637979	G	G	T
Chr1	3638706	G	G	T
Chr1	3638801	A	A	C
Chr1	3638868	C	C	T
Chr1	3641148	A	A	G
Chr1	3642549	G	G	A
Chr1	3644199	G	G	C
Chr1	3646376	C	C	G
Chr1	3646675	C	C	A
Chr1	3647054	G	G	T
Chr1	3647124	T	T	C
Chr1	3648982	G	G	A
Chr1	3649216	C	C	A
Chr1	3651414	T	T	C
Chr1	3651857	G	G	A
Chr1	3651969	G	G	T
Chr1	3652276	G	G	A
Chr1	3655063	A	A	G
Chr1	3657164	C	C	T
Chr1	3665426	A	A	G
Chr1	3667203	C	C	G
Chr1	3667793	G	G	C
Chr1	3669156	G	G	C
Chr1	3669570	G	G	C
Chr1	3670220	G	G	A
Chr1	3676526	G	G	C
Chr1	3677520	A	A	T
Chr1	3678383	A	A	T
Chr1	3681272	C	C	G
Chr1	3682404	C	C	G
Chr1	3699843	T	T	C
Chr1	3701239	C	C	G
Chr1	3714783	G	G	T
Chr1	3714844	A	A	C
Chr1	3715132	C	C	T
Chr1	3715758	G	G	A
Chr1	3717094	G	G	C
Chr1	3717273	G	G	A
Chr1	3717852	G	G	T
Chr1	3733492	A	A	T
Chr1	3734671	G	G	A
Chr1	3737959	T	T	C
Chr1	3739636	T	T	C
Chr1	3742348	T	T	C
Chr1	3742661	T	T	G
Chr1	3744170	T	T	C
Chr1	3758470	T	T	A
Chr1	3763103	C	C	T
Chr1	3763435	C	C	A
Chr1	3764981	T	T	A
Chr1	3767400	G	G	T
Chr1	3772487	T	T	C
Chr1	3773548	G	G	C
Chr1	3773808	T	T	C
Chr1	3773865	C	C	T
Chr1	3776609	C	C	T
Chr1	3777913	T	T	G
Chr1	3778144	C	C	T
Chr1	3779309	G	G	A
Chr1	3779327	A	A	T
Chr1	3780435	G	G	A
Chr1	3787623	C	C	T
Chr1	3788340	A	A	T
Chr1	3788880	T	T	A
Chr1	3789003	T	T	G
Chr1	3789220	C	C	T
Chr1	3789397	T	T	C
Chr1	3790103	T	T	C
Chr1	3797951	C	C	T
Chr1	3799911	C	C	G
Chr1	3800121	T	T	A
Chr1	3801527	T	T	C
Chr1	3801662	T	T	A
Chr1	3805329	G	G	A
Chr1	3805411	C	C	T
Chr1	3805596	C	C	G
Chr1	3806017	A	A	G
Chr1	3806021	C	C	G
Chr1	3807696	G	G	T
Chr1	3810112	G	G	A
Chr1	3810431	T	T	C
Chr1	3810481	G	G	C
Chr1	3810515	A	A	C
Chr1	3811833	T	T	C
Chr1	3817109	G	G	A
Chr1	3822600	C	C	A
Chr1	3824367	A	A	C
Chr1	3829636	T	T	A
Chr1	3838419	A	A	G
Chr1	3845280	C	C	A
Chr1	3847403	A	A	G
Chr1	3848300	G	G	T
Chr1	3850417	C	C	T
Chr1	3851972	G	G	C
Chr1	3852015	T	T	C
Chr1	3852547	A	A	C
Chr1	3855380	T	T	C
Chr1	3859005	A	A	G
Chr1	3860253	C	C	G
Chr1	3862425	A	A	T
Chr1	3862735	G	G	A
Chr1	3867347	C	C	G
Chr1	3870742	A	A	C
Chr1	3880409	G	G	T
Chr1	3880488	A	A	T
Chr1	3881520	A	A	G
Chr1	3886799	C	C	T
Chr1	3888360	A	A	C
Chr1	3888665	T	T	G
Chr1	3888703	A	A	C
Chr1	3889096	T	T	C
Chr1	3889347	C	C	T
Chr1	3889798	C	C	T
Chr1	3890049	T	T	C
Chr1	3890842	T	T	C
Chr1	3891695	G	G	C
Chr1	3891969	T	T	C
Chr1	3892940	A	A	G
Chr1	3893776	A	A	G
Chr1	3894207	C	C	T
Chr1	3896858	T	T	C
Chr1	3897336	C	C	T
Chr1	3897926	G	G	A
Chr1	3898357	T	T	C
Chr1	3912288	G	G	T
Chr1	3916113	A	A	C
Chr1	3916947	A	A	G
Chr1	3916976	G	G	T
Chr1	3918489	C	C	T
Chr1	3919959	C	C	T
Chr1	3920284	C	C	T
Chr1	3920484	C	C	A
Chr1	3920870	C	C	T
Chr1	3921859	G	G	A
Chr1	3928005	G	G	T
Chr1	3929277	G	G	A
Chr1	4048857	A	A	G
Chr1	4053677	C	C	T
Chr1	4054818	T	T	G
Chr1	4054942	T	T	A
Chr1	4055000	T	T	G
Chr1	4055034	G	G	T
Chr1	4058726	T	T	G
Chr1	4059871	G	G	C
Chr1	4059958	G	G	T
Chr1	4061701	T	T	C
Chr1	4061783	A	A	G
Chr1	4063316	G	G	C
Chr1	4064374	C	C	T
Chr1	4066936	A	A	T
Chr1	4067079	C	C	A
Chr1	4070738	T	T	C
Chr1	4074834	A	A	T
Chr1	4077395	C	C	A
Chr1	4077785	G	G	C
Chr1	4080900	C	C	A
Chr1	4083110	C	C	T
Chr1	4083660	T	T	C
Chr1	4088195	C	C	T
Chr1	4090578	A	A	G
Chr1	4090614	T	T	C
Chr1	4090851	T	T	C
Chr1	4093790	T	T	C
Chr1	4095471	A	A	G
Chr1	4097027	G	G	A
Chr1	4102713	T	T	C
Chr1	4106840	A	A	G
Chr1	4108627	G	G	A
Chr1	4109833	G	G	C
Chr1	4112701	T	T	C
Chr1	4114337	G	G	C
Chr1	4116614	C	C	G
Chr1	4117805	T	T	C
Chr1	4118255	C	C	T
Chr1	4118745	G	G	A
Chr1	4119028	T	T	C
Chr1	4120080	C	C	G
Chr1	4120269	C	C	T
Chr1	4120483	G	G	A
Chr1	4120526	G	G	A
Chr1	4120652	A	A	G
Chr1	4120829	A	A	G
Chr1	4120852	G	G	A
Chr1	4122374	A	A	G
Chr1	4126166	C	C	T
Chr1	4126175	C	C	T
Chr1	4126364	C	C	T
Chr1	4126370	G	G	A
Chr1	4126762	G	G	C
Chr1	4126798	T	T	G
Chr1	4130939	T	T	C
Chr1	4130985	T	T	A
Chr1	4133018	G	G	A
Chr1	4133561	A	A	G
Chr1	4134607	C	C	G
Chr1	4135568	A	A	T
Chr1	4136004	C	C	T
Chr1	4139461	C	C	T
Chr1	4140752	A	A	G
Chr1	4140761	T	T	A
Chr1	4140773	A	A	G
Chr1	4141245	T	T	C
Chr1	4141282	T	T	G
Chr1	4141439	C	C	T
Chr1	4141541	T	T	C
Chr1	4142167	C	C	T
Chr1	4142768	C	C	A
Chr1	4143194	A	A	T
Chr1	4143251	G	G	T
Chr1	4143410	G	G	A
Chr1	4143419	G	G	A
Chr1	4148262	T	T	C
Chr1	4148473	C	C	A
Chr1	4148609	A	A	C
Chr1	4148683	G	G	C
Chr1	4149241	C	C	A
Chr1	4149516	T	T	C
Chr1	4149647	T	T	C
Chr1	4149668	C	C	G
Chr1	4149972	T	T	A
Chr1	4155130	A	A	G
Chr1	4155650	C	C	A
Chr1	4155701	C	C	T
Chr1	4155734	T	T	G
Chr1	4155803	A	A	C
Chr1	4155821	T	T	C
Chr1	4156189	A	A	C
Chr1	4156312	C	C	G
Chr1	4156409	G	G	A
Chr1	4156635	C	C	A
Chr1	4156821	A	A	G
Chr1	4157092	G	G	A
Chr1	4157105	G	G	A
Chr1	4157132	C	C	T
Chr1	4157190	G	G	A
Chr1	4159387	T	T	C
Chr1	4163546	G	G	C
Chr1	4165539	A	A	C
Chr1	4167179	C	C	G
Chr1	4168344	G	G	A
Chr1	4169521	C	C	A
Chr1	4170725	G	G	A
Chr1	4171047	T	T	C
Chr1	4175374	T	T	G
Chr1	4179456	A	A	C
Chr1	4179729	T	T	C
Chr1	4180118	G	G	A
Chr1	4180547	A	A	T
Chr1	4180667	T	T	C
Chr1	4181096	T	T	G
Chr1	4182085	T	T	C
Chr1	4182288	C	C	T
Chr1	4182442	C	C	G
Chr1	4182453	G	G	C
Chr1	4183044	A	A	G
Chr1	4183068	T	T	A
Chr1	4183105	A	A	G
Chr1	4183410	G	G	C
Chr1	4183689	C	C	A
Chr1	4184238	A	A	C
Chr1	4184994	A	A	T
Chr1	4186584	T	T	C
Chr1	4194580	G	G	A
Chr1	4207579	A	A	G
Chr1	4209248	T	T	C
Chr1	4213984	C	C	T
Chr1	4219051	A	A	C
Chr1	4219587	A	A	T
Chr1	4224496	G	G	A
Chr1	4232884	T	T	C
Chr1	4239907	G	G	T
Chr1	4249323	G	G	A
Chr1	4249346	C	C	T
Chr1	4255575	G	G	A
Chr1	4256461	A	A	G
Chr1	4258533	T	T	A
Chr1	4265105	T	T	G
Chr1	4265477	C	C	T
Chr1	4265571	C	C	T
Chr1	4268316	C	C	A
Chr1	4271383	G	G	T
Chr1	4275390	T	T	C
Chr1	4276835	G	G	*
Chr1	4279202	A	A	G
Chr1	4282487	C	C	G
Chr1	4286001	A	A	G
Chr1	4288845	G	G	T
Chr1	4289051	A	A	C
Chr1	4290013	G	G	A
Chr1	4290313	T	T	C
Chr1	4290735	T	T	G
Chr1	4290739	G	G	T
Chr1	4291090	C	C	T
Chr1	4291117	A	A	T
Chr1	4291941	G	G	A
Chr1	4292227	C	C	A
Chr1	4296479	T	T	A
Chr1	4297745	C	C	A
Chr1	4299042	T	T	C
Chr1	4303933	G	G	A
Chr1	4304388	G	G	A
Chr1	4304483	C	C	A
Chr1	4304502	G	G	A
Chr1	4304580	A	A	C
Chr1	4304631	T	T	G
Chr1	4304697	A	A	G
Chr1	4305062	G	G	A
Chr1	4305751	T	T	G
Chr1	4306215	A	A	G
Chr1	4307026	T	T	G
Chr1	4307369	A	A	C
Chr1	4308040	A	A	G
Chr1	4309464	G	G	T
Chr1	4311538	C	C	T
Chr1	4312919	T	T	C
Chr1	4312959	T	T	C
Chr1	4313059	A	A	C
Chr1	4313082	C	C	T
Chr1	4314876	G	G	T
Chr1	4315607	A	A	G
Chr1	4322716	G	G	A
Chr1	4322893	A	A	G
Chr1	4330111	G	G	T
Chr1	4330122	G	G	T
Chr1	4330187	C	C	A
Chr1	4330247	A	A	G
Chr1	4330651	A	A	G
Chr1	4331227	G	G	A
Chr1	4331323	A	A	G
Chr1	4331763	G	G	C
Chr1	4331907	C	C	T
Chr1	4332116	C	C	A
Chr1	4332459	A	A	G
Chr1	4333054	T	T	G
Chr1	4333469	C	C	G
Chr1	4333781	A	A	C
Chr1	4333985	A	A	G
Chr1	4334710	T	T	A
Chr1	4336251	G	G	A
Chr1	4339842	C	C	A
Chr1	4342572	T	T	C
Chr1	4344592	T	T	G
Chr1	4344785	G	G	A
Chr1	4344848	G	G	A
Chr1	4344870	T	T	C
Chr1	4345036	A	A	T
Chr1	4345059	T	T	C
Chr1	4345177	C	C	T
Chr1	4346933	T	T	C
Chr1	4347480	T	T	A
Chr1	4348799	A	A	T
Chr1	4348952	A	A	G
Chr1	4349066	T	T	G
Chr1	4351101	C	C	T
Chr1	4353291	C	C	T
Chr1	4385261	A	A	T
Chr1	4385561	T	T	C
Chr1	4385656	T	T	C
Chr1	4385661	C	C	T
Chr1	4385696	T	T	C
Chr1	4385798	C	C	T
Chr1	4385807	T	T	C
Chr1	4386159	T	T	C
Chr1	4387213	T	T	G
Chr1	4387834	T	T	A
Chr1	4400326	G	G	A
Chr1	4414560	A	A	G
Chr1	4414589	C	C	T
Chr1	4415546	C	C	G
Chr1	4416014	G	G	A
Chr1	4418948	A	A	G
Chr1	4419038	C	C	T
Chr1	4422486	A	A	G
Chr1	4424039	T	T	C
Chr1	4424132	G	G	T
Chr1	4425157	C	C	T
[truncated: 105,641 more rows]
